# Supplementary material for: HbA1c and Cognitive Functioning Across Bipolar Disorder, Recurrent Major Depressive Disorder, and Schizophrenia: Findings from a Non-Diabetic Sample
Source: Brain Sci. 2026 Jul 22;16(7):770. doi: 10.3390/brainsci16070770 (PMC13406456; doi:10.3390/brainsci16070770)
Supplement: Supplementary file 1 [file brainsci-16-00770-s001.zip]

Archive with 1 entries (1 files):
- brainsci-4405253-supplementary.pdf
